# Supplementary material for: Green Manuring Enhances Soil Multifunctionality in Tobacco Field in Southwest China
Source: Microorganisms. 2024 May 7;12(5):949. doi: 10.3390/microorganisms12050949 (PMC11124463; doi:10.3390/microorganisms12050949)
Supplement: Supplementary file 1 [file microorganisms-12-00949-s001.zip]

Archive with 1 entries (1 files):
- microorganisms-2960435-supplementary.pdf
